# Supplementary material for: An immunomodulatory decellularized pulp matrix hydrogel promotes vascularized dental pulp regeneration through angiogenic–odontogenic coupling
Source: Regen Biomater. 2026 Jun 2;13:rbag107. doi: 10.1093/rb/rbag107 (PMC13287997; doi:10.1093/rb/rbag107)
Supplement: rbag107_Supplementary_Data [file rbag107_supplementary_data.zip]

Archive with 2 entries (2 files):
- Response Letter5.7(1).docx
- Supplemental material5.25(3).docx
